# Supplementary material for: Different Patterns of Platinum Resistance in Ovarian Cancer Cells with Homologous Recombination Proficient and Deficient Background
Source: Int J Mol Sci. 2024 Mar 6;25(5):3049. doi: 10.3390/ijms25053049 (PMC10932017; doi:10.3390/ijms25053049)
Supplement: Supplementary file 1 [file ijms-25-03049-s001.zip]

Archive with 1 entries (1 files):
- ijms-2857284-supplementary.pdf
